# Supplementary material for: Student preferences for microbiology laboratory teaching approaches in a problem-based learning curriculum
Source: Access Microbiol. 2026 Apr 15;8(4):001180.v3. doi: 10.1099/acmi.0.001180.v3 (PMC13082171; doi:10.1099/acmi.0.001180.v3)
Supplement: Uncited Supplementary Material 2. [file acmi-8-01180-s002.xlsx]

## Sheet: Sheet1
I give my consent to participate in this survey	1. Gender	2. Age in years	3. Year of study	4. In your opinion, what is the preferred method of delivery for each of the following YEAR 2 Microbiology lab sessions [Invaders and Defenders: Basic techniques in microbiology (stain, culture)]	4. In your opinion, what is the preferred method of delivery for each of the following YEAR 2 Microbiology lab sessions [Invaders and Defenders: Immunological reactions]	4. In your opinion, what is the preferred method of delivery for each of the following YEAR 2 Microbiology lab sessions [Stridor in a child : Virus diagnostic tests, Lab diagnosis of Hemophilus species, Lab diagnosis of Corynebacterium diphtheriae]	4. In your opinion, what is the preferred method of delivery for each of the following YEAR 2 Microbiology lab sessions [Acute productive cough and fever: Microscopical examination and culture of sputum specimen for detection of common respiratory pathogens (S. pneumoniae, Legionella, Mycoplasma, Chlamydia)]	4. In your opinion, what is the preferred method of delivery for each of the following YEAR 2 Microbiology lab sessions [Cough and low-grade fever: Basic techniques in laboratory diagnosis of TB (acid fast staining, culture, PCR), Interpretation of PPD]	4. In your opinion, what is the preferred method of delivery for each of the following YEAR 2 Microbiology lab sessions [Heart with murmur: Basic techniques for identification of major Streptococci and serological tests for Rheumatic heart disease]	5. In your opinion, what is the preferred method of delivery for each of the following YEAR 3 Microbiology lab sessions [Vaginal discharge: Preparation and microscopical examination of vaginal secretions for Trichomonas and Bacterial vaginosis, Lab diagnosis of Neisseria gonorrheae]	5. In your opinion, what is the preferred method of delivery for each of the following YEAR 3 Microbiology lab sessions [A patient with distended abdomen and hematemesis: Hepatitis mini cases discussions]	5. In your opinion, what is the preferred method of delivery for each of the following YEAR 3 Microbiology lab sessions [Pain in the upper abdomen: Lab diagnosis of Helicobacter pylori infections (Gram stain, culture, serological assays)]	5. In your opinion, what is the preferred method of delivery for each of the following YEAR 3 Microbiology lab sessions [A patient with bloody diarrhea: Stool examination for identification of Entamoeba histolytica, Entamoeba coli and Giardia, Diagnostic tests for Rotavirus, Campylobacter species, Shigella species, Salmonella species]	5. In your opinion, what is the preferred method of delivery for each of the following YEAR 3 Microbiology lab sessions [Passing dark colored urine: Lab diagnosis of Schistosoma species]	5. In your opinion, what is the preferred method of delivery for each of the following YEAR 3 Microbiology lab sessions [A patient with dysuria: Collection of urine, bacterial count, antibiotic susceptibility, Interpretation of microbiology report of urine culture and sensitivity]	5. In your opinion, what is the preferred method of delivery for each of the following YEAR 3 Microbiology lab sessions [Fever in a neutropenic man: Laboratory investigations for common agents causing nosocomial infection in the immune-compromised host, Procedure of collecting blood for blood culture]	5. In your opinion, what is the preferred method of delivery for each of the following YEAR 3 Microbiology lab sessions [An infant with frequent infections: Observe and interpret serological HLA typing plates, T and B lymphocyte separation, Observe lymphocyte surface markers.]	5. In your opinion, what is the preferred method of delivery for each of the following YEAR 3 Microbiology lab sessions [Breathless flight attendant: Interpretation of tests used in the lab diagnosis of HIV infection (mini cases discussion)Row 9]	Are you currently studying in Year 4?	6. In your opinion, what is the preferred method of delivery for each of the following YEAR 4 Microbiology lab sessions [Shoulder pain: Lab diagnosis of Staphylococci]	6. In your opinion, what is the preferred method of delivery for each of the following YEAR 4 Microbiology lab sessions [Hand Disability: Interpretation of results: Rheumatoid factor, Circulating immune complexes, Complement activation]	6. In your opinion, what is the preferred method of delivery for each of the following YEAR 4 Microbiology lab sessions [Skin ulcer : Performing lab tests for diagnosing skin ulcers, Identification of Leishmania, Performing and interpreting laboratory tests in diagnosis of syphilis (VDRL, TPHA).]	6. In your opinion, what is the preferred method of delivery for each of the following YEAR 4 Microbiology lab sessions [Agony of a child with stiff neck: Examine and interpret microbiological findings of CSF, Demonstration of the morphology, staining characteristics, and culture of N. meningitidis and H. influenzae, Virus- cell culture (mini cases discussion)]	6. In your opinion, what is the preferred method of delivery for each of the following YEAR 4 Microbiology lab sessions [An international traveler with fever : Preparation of thick and thin blood films, Identification of malarial parasites]	6. In your opinion, what is the preferred method of delivery for each of the following YEAR 4 Microbiology lab sessions [A Daughterâ€™s Gift: Post-transplant microbial infections (case discussion & diagnostic workup)]
Yes	Female	20-21	Year 4	Face to face	Face to face	Face to face	Face to face	Face to face	Face to face	Face to face	Face to face	Face to face	Face to face	Face to face	Face to face	Face to face	Face to face	Face to face	Yes	Face to face	Face to face	Face to face	Face to face	Face to face	Face to face
Yes	Female	22-23	Year 4	Online	Online	Online	Online	Online	Online	Online	Online	Online	Online	Online	Online	Online	Online	Online	Yes	Online	Online	Online	Online	Online	Online
Yes	Male	20-21	Year 4	Face to face	Face to face	Face to face	Face to face	Face to face	Face to face	Blended (COMBINATION of online and face to face sessions)	Blended (COMBINATION of online and face to face sessions)	Blended (COMBINATION of online and face to face sessions)	Blended (COMBINATION of online and face to face sessions)	Blended (COMBINATION of online and face to face sessions)	Blended (COMBINATION of online and face to face sessions)	Blended (COMBINATION of online and face to face sessions)	Blended (COMBINATION of online and face to face sessions)	Blended (COMBINATION of online and face to face sessions)	Yes	Blended (COMBINATION of online and face to face sessions)	Online	Blended (COMBINATION of online and face to face sessions)	Blended (COMBINATION of online and face to face sessions)	Online	Online
Yes	Female	22-23	Year 4	Face to face	Face to face	Face to face	Face to face	Face to face	Face to face	Face to face	Face to face	Face to face	Face to face	Face to face	Face to face	Face to face	Face to face	Face to face	Yes	Face to face	Face to face	Face to face	Face to face	Face to face	Face to face
Yes	Female	22-23	Year 4	Face to face	Face to face	Face to face	Face to face	Face to face	Face to face	Face to face	Face to face	Face to face	Face to face	Face to face	Face to face	Face to face	Face to face	Face to face	Yes	Face to face	Face to face	Face to face	Face to face	Face to face	Face to face
Yes	Female	20-21	Year 4	Blended (COMBINATION of online and face to face sessions)	Blended (COMBINATION of online and face to face sessions)	Blended (COMBINATION of online and face to face sessions)	Blended (COMBINATION of online and face to face sessions)	Blended (COMBINATION of online and face to face sessions)	Blended (COMBINATION of online and face to face sessions)	Blended (COMBINATION of online and face to face sessions)	Blended (COMBINATION of online and face to face sessions)	Blended (COMBINATION of online and face to face sessions)	Blended (COMBINATION of online and face to face sessions)	Blended (COMBINATION of online and face to face sessions)	Blended (COMBINATION of online and face to face sessions)	Blended (COMBINATION of online and face to face sessions)	Blended (COMBINATION of online and face to face sessions)	Blended (COMBINATION of online and face to face sessions)	Yes	Blended (COMBINATION of online and face to face sessions)	Blended (COMBINATION of online and face to face sessions)	Blended (COMBINATION of online and face to face sessions)	Blended (COMBINATION of online and face to face sessions)	Blended (COMBINATION of online and face to face sessions)	Blended (COMBINATION of online and face to face sessions)
Yes	Female	22-23	Year 4	Face to face	Face to face	Face to face	Face to face	Face to face	Face to face	Face to face	Face to face	Face to face	Face to face	Face to face	Face to face	Face to face	Face to face	Face to face	Yes	Face to face	Face to face	Face to face	Face to face	Face to face	Face to face
Yes	Male	22-23	Year 3	Blended (COMBINATION of online and face to face sessions)	Blended (COMBINATION of online and face to face sessions)	Blended (COMBINATION of online and face to face sessions)	Blended (COMBINATION of online and face to face sessions)	Blended (COMBINATION of online and face to face sessions)	Blended (COMBINATION of online and face to face sessions)	Blended (COMBINATION of online and face to face sessions)	Online	Online	Blended (COMBINATION of online and face to face sessions)	Online	Blended (COMBINATION of online and face to face sessions)	Blended (COMBINATION of online and face to face sessions)	Blended (COMBINATION of online and face to face sessions)	Blended (COMBINATION of online and face to face sessions)	No
Yes	Female	22-23	Year 3	Blended (COMBINATION of online and face to face sessions)	Blended (COMBINATION of online and face to face sessions)	Blended (COMBINATION of online and face to face sessions)	Blended (COMBINATION of online and face to face sessions)	Blended (COMBINATION of online and face to face sessions)	Blended (COMBINATION of online and face to face sessions)	Blended (COMBINATION of online and face to face sessions)	Blended (COMBINATION of online and face to face sessions)	Blended (COMBINATION of online and face to face sessions)	Blended (COMBINATION of online and face to face sessions)	Blended (COMBINATION of online and face to face sessions)	Blended (COMBINATION of online and face to face sessions)	Blended (COMBINATION of online and face to face sessions)	Blended (COMBINATION of online and face to face sessions)	Blended (COMBINATION of online and face to face sessions)	Yes	Blended (COMBINATION of online and face to face sessions)	Blended (COMBINATION of online and face to face sessions)	Blended (COMBINATION of online and face to face sessions)	Blended (COMBINATION of online and face to face sessions)	Blended (COMBINATION of online and face to face sessions)	Blended (COMBINATION of online and face to face sessions)
Yes	Female	22-23	Year 4	Blended (COMBINATION of online and face to face sessions)	Blended (COMBINATION of online and face to face sessions)	Blended (COMBINATION of online and face to face sessions)	Blended (COMBINATION of online and face to face sessions)	Blended (COMBINATION of online and face to face sessions)	Blended (COMBINATION of online and face to face sessions)	Blended (COMBINATION of online and face to face sessions)	Blended (COMBINATION of online and face to face sessions)	Blended (COMBINATION of online and face to face sessions)	Blended (COMBINATION of online and face to face sessions)	Blended (COMBINATION of online and face to face sessions)	Blended (COMBINATION of online and face to face sessions)	Blended (COMBINATION of online and face to face sessions)	Blended (COMBINATION of online and face to face sessions)	Blended (COMBINATION of online and face to face sessions)	Yes	Blended (COMBINATION of online and face to face sessions)	Blended (COMBINATION of online and face to face sessions)	Blended (COMBINATION of online and face to face sessions)	Blended (COMBINATION of online and face to face sessions)	Blended (COMBINATION of online and face to face sessions)	Blended (COMBINATION of online and face to face sessions)
Yes	Female	20-21	Year 3	Blended (COMBINATION of online and face to face sessions)	Online	Face to face	Face to face	Blended (COMBINATION of online and face to face sessions)	Blended (COMBINATION of online and face to face sessions)	Online	Online	Face to face	Face to face	Face to face	Face to face	Face to face	Face to face	Face to face	No
Yes	Female	20-21	Year 3	Face to face	Face to face	Face to face	Face to face	Face to face	Face to face	Face to face	Face to face	Face to face	Face to face	Face to face	Face to face	Face to face	Face to face	Face to face	No
Yes	Female	22-23	Year 3	Blended (COMBINATION of online and face to face sessions)	Blended (COMBINATION of online and face to face sessions)	Blended (COMBINATION of online and face to face sessions)	Blended (COMBINATION of online and face to face sessions)	Blended (COMBINATION of online and face to face sessions)	Blended (COMBINATION of online and face to face sessions)	Blended (COMBINATION of online and face to face sessions)	Blended (COMBINATION of online and face to face sessions)	Blended (COMBINATION of online and face to face sessions)	Blended (COMBINATION of online and face to face sessions)	Blended (COMBINATION of online and face to face sessions)	Blended (COMBINATION of online and face to face sessions)	Blended (COMBINATION of online and face to face sessions)	Blended (COMBINATION of online and face to face sessions)	Blended (COMBINATION of online and face to face sessions)	No
Yes	Male	20-21	Year 3	Blended (COMBINATION of online and face to face sessions)	Blended (COMBINATION of online and face to face sessions)	Blended (COMBINATION of online and face to face sessions)	Blended (COMBINATION of online and face to face sessions)	Blended (COMBINATION of online and face to face sessions)	Blended (COMBINATION of online and face to face sessions)	Blended (COMBINATION of online and face to face sessions)	Blended (COMBINATION of online and face to face sessions)	Blended (COMBINATION of online and face to face sessions)	Blended (COMBINATION of online and face to face sessions)	Blended (COMBINATION of online and face to face sessions)	Blended (COMBINATION of online and face to face sessions)	Blended (COMBINATION of online and face to face sessions)	Blended (COMBINATION of online and face to face sessions)	Blended (COMBINATION of online and face to face sessions)	No
Yes	Male	20-21	Year 3	Face to face	Online	Face to face	Face to face	Face to face	Face to face	Online	Online	Face to face	Face to face	Online	Online	Online	Online	Online	No
Yes	Female	20-21	Year 3	Face to face	Face to face	Face to face	Face to face	Face to face	Face to face	Face to face	Face to face	Face to face	Face to face	Face to face	Face to face	Face to face	Face to face	Face to face	No
Yes	Female	20-21	Year 3	Face to face	Online	Online	Blended (COMBINATION of online and face to face sessions)	Blended (COMBINATION of online and face to face sessions)	Online	Face to face	Online	Online	Online	Online	Online	Online	Online	Online	No
Yes	Female	20-21	Year 4	Face to face	Online	Face to face	Blended (COMBINATION of online and face to face sessions)	Blended (COMBINATION of online and face to face sessions)	Online	Blended (COMBINATION of online and face to face sessions)	Blended (COMBINATION of online and face to face sessions)	Online	Online	Online	Face to face	Blended (COMBINATION of online and face to face sessions)	Online	Online	Yes	Blended (COMBINATION of online and face to face sessions)	Online	Blended (COMBINATION of online and face to face sessions)	Online	Face to face	Online
Yes	Female	20-21	Year 4	Online	Blended (COMBINATION of online and face to face sessions)	Face to face	Face to face	Face to face	Face to face	Blended (COMBINATION of online and face to face sessions)	Blended (COMBINATION of online and face to face sessions)	Blended (COMBINATION of online and face to face sessions)	Blended (COMBINATION of online and face to face sessions)	Blended (COMBINATION of online and face to face sessions)	Blended (COMBINATION of online and face to face sessions)	Blended (COMBINATION of online and face to face sessions)	Blended (COMBINATION of online and face to face sessions)	Blended (COMBINATION of online and face to face sessions)	Yes	Online	Blended (COMBINATION of online and face to face sessions)	Face to face	Face to face	Face to face	Online
Yes	Female	20-21	Year 4	Face to face	Online	Blended (COMBINATION of online and face to face sessions)	Blended (COMBINATION of online and face to face sessions)	Blended (COMBINATION of online and face to face sessions)	Online	Blended (COMBINATION of online and face to face sessions)	Online	Blended (COMBINATION of online and face to face sessions)	Blended (COMBINATION of online and face to face sessions)	Blended (COMBINATION of online and face to face sessions)	Blended (COMBINATION of online and face to face sessions)	Blended (COMBINATION of online and face to face sessions)	Face to face	Face to face	Yes	Online	Online	Blended (COMBINATION of online and face to face sessions)	Blended (COMBINATION of online and face to face sessions)	Blended (COMBINATION of online and face to face sessions)	Face to face
Yes	Female	22-23	Year 4	Face to face	Blended (COMBINATION of online and face to face sessions)	Blended (COMBINATION of online and face to face sessions)	Blended (COMBINATION of online and face to face sessions)	Blended (COMBINATION of online and face to face sessions)	Blended (COMBINATION of online and face to face sessions)	Blended (COMBINATION of online and face to face sessions)	Blended (COMBINATION of online and face to face sessions)	Blended (COMBINATION of online and face to face sessions)	Blended (COMBINATION of online and face to face sessions)	Blended (COMBINATION of online and face to face sessions)	Blended (COMBINATION of online and face to face sessions)	Blended (COMBINATION of online and face to face sessions)	Blended (COMBINATION of online and face to face sessions)	Blended (COMBINATION of online and face to face sessions)	Yes	Online	Online	Online	Online	Online	Blended (COMBINATION of online and face to face sessions)
Yes	Female	20-21	Year 4	Blended (COMBINATION of online and face to face sessions)	Blended (COMBINATION of online and face to face sessions)	Blended (COMBINATION of online and face to face sessions)	Blended (COMBINATION of online and face to face sessions)	Blended (COMBINATION of online and face to face sessions)	Blended (COMBINATION of online and face to face sessions)	Blended (COMBINATION of online and face to face sessions)	Blended (COMBINATION of online and face to face sessions)	Blended (COMBINATION of online and face to face sessions)	Blended (COMBINATION of online and face to face sessions)	Blended (COMBINATION of online and face to face sessions)	Blended (COMBINATION of online and face to face sessions)	Blended (COMBINATION of online and face to face sessions)	Blended (COMBINATION of online and face to face sessions)	Blended (COMBINATION of online and face to face sessions)	Yes	Blended (COMBINATION of online and face to face sessions)	Blended (COMBINATION of online and face to face sessions)	Blended (COMBINATION of online and face to face sessions)	Blended (COMBINATION of online and face to face sessions)	Blended (COMBINATION of online and face to face sessions)	Blended (COMBINATION of online and face to face sessions)
Yes	Male	20-21	Year 3	Blended (COMBINATION of online and face to face sessions)	Blended (COMBINATION of online and face to face sessions)	Blended (COMBINATION of online and face to face sessions)	Blended (COMBINATION of online and face to face sessions)	Blended (COMBINATION of online and face to face sessions)	Blended (COMBINATION of online and face to face sessions)	Blended (COMBINATION of online and face to face sessions)	Blended (COMBINATION of online and face to face sessions)	Blended (COMBINATION of online and face to face sessions)	Blended (COMBINATION of online and face to face sessions)	Blended (COMBINATION of online and face to face sessions)	Blended (COMBINATION of online and face to face sessions)	Blended (COMBINATION of online and face to face sessions)	Blended (COMBINATION of online and face to face sessions)	Blended (COMBINATION of online and face to face sessions)	No
Yes	Female	22-23	Year 4	Blended (COMBINATION of online and face to face sessions)	Blended (COMBINATION of online and face to face sessions)	Blended (COMBINATION of online and face to face sessions)	Blended (COMBINATION of online and face to face sessions)	Blended (COMBINATION of online and face to face sessions)	Blended (COMBINATION of online and face to face sessions)	Blended (COMBINATION of online and face to face sessions)	Blended (COMBINATION of online and face to face sessions)	Blended (COMBINATION of online and face to face sessions)	Blended (COMBINATION of online and face to face sessions)	Blended (COMBINATION of online and face to face sessions)	Blended (COMBINATION of online and face to face sessions)	Blended (COMBINATION of online and face to face sessions)	Blended (COMBINATION of online and face to face sessions)	Blended (COMBINATION of online and face to face sessions)	Yes	Blended (COMBINATION of online and face to face sessions)	Blended (COMBINATION of online and face to face sessions)	Blended (COMBINATION of online and face to face sessions)	Blended (COMBINATION of online and face to face sessions)	Blended (COMBINATION of online and face to face sessions)	Blended (COMBINATION of online and face to face sessions)
Yes	Male	20-21	Year 4	Face to face	Face to face	Face to face	Face to face	Blended (COMBINATION of online and face to face sessions)	Face to face	Face to face	Blended (COMBINATION of online and face to face sessions)	Face to face	Face to face	Face to face	Face to face	Face to face	Face to face	Face to face	Yes	Face to face	Blended (COMBINATION of online and face to face sessions)	Face to face	Face to face	Face to face	Face to face
Yes	Male	24-26	Year 4	Online	Online	Online	Online	Online	Online	Online	Online	Online	Online	Online	Online	Online	Online	Online	Yes	Online	Online	Online	Online	Online	Online
Yes	Female	22-23	Year 4	Blended (COMBINATION of online and face to face sessions)	Blended (COMBINATION of online and face to face sessions)	Blended (COMBINATION of online and face to face sessions)	Blended (COMBINATION of online and face to face sessions)	Blended (COMBINATION of online and face to face sessions)	Blended (COMBINATION of online and face to face sessions)	Blended (COMBINATION of online and face to face sessions)	Blended (COMBINATION of online and face to face sessions)	Blended (COMBINATION of online and face to face sessions)	Blended (COMBINATION of online and face to face sessions)	Blended (COMBINATION of online and face to face sessions)	Blended (COMBINATION of online and face to face sessions)	Blended (COMBINATION of online and face to face sessions)	Blended (COMBINATION of online and face to face sessions)	Blended (COMBINATION of online and face to face sessions)	Yes	Blended (COMBINATION of online and face to face sessions)	Blended (COMBINATION of online and face to face sessions)	Blended (COMBINATION of online and face to face sessions)	Blended (COMBINATION of online and face to face sessions)	Blended (COMBINATION of online and face to face sessions)	Blended (COMBINATION of online and face to face sessions)
Yes	Female	24-26	Year 3	Blended (COMBINATION of online and face to face sessions)	Blended (COMBINATION of online and face to face sessions)	Face to face	Online	Blended (COMBINATION of online and face to face sessions)	Blended (COMBINATION of online and face to face sessions)	Blended (COMBINATION of online and face to face sessions)	Blended (COMBINATION of online and face to face sessions)	Blended (COMBINATION of online and face to face sessions)	Blended (COMBINATION of online and face to face sessions)	Blended (COMBINATION of online and face to face sessions)	Blended (COMBINATION of online and face to face sessions)	Blended (COMBINATION of online and face to face sessions)	Blended (COMBINATION of online and face to face sessions)	Blended (COMBINATION of online and face to face sessions)	No
Yes	Female	20-21	Year 3	Blended (COMBINATION of online and face to face sessions)	Blended (COMBINATION of online and face to face sessions)	Blended (COMBINATION of online and face to face sessions)	Blended (COMBINATION of online and face to face sessions)	Blended (COMBINATION of online and face to face sessions)	Blended (COMBINATION of online and face to face sessions)	Blended (COMBINATION of online and face to face sessions)	Blended (COMBINATION of online and face to face sessions)	Blended (COMBINATION of online and face to face sessions)	Blended (COMBINATION of online and face to face sessions)	Blended (COMBINATION of online and face to face sessions)	Blended (COMBINATION of online and face to face sessions)	Blended (COMBINATION of online and face to face sessions)	Blended (COMBINATION of online and face to face sessions)	Blended (COMBINATION of online and face to face sessions)	No
Yes	Female	22-23	Year 4	Face to face	Face to face	Face to face	Face to face	Face to face	Face to face	Face to face	Face to face	Face to face	Face to face	Face to face	Face to face	Face to face	Face to face	Face to face	Yes	Face to face	Face to face	Face to face	Face to face	Face to face	Face to face
Yes	Female	20-21	Year 3	Face to face	Face to face	Online	Online	Blended (COMBINATION of online and face to face sessions)	Face to face	Blended (COMBINATION of online and face to face sessions)	Blended (COMBINATION of online and face to face sessions)	Face to face	Online	Online	Face to face	Blended (COMBINATION of online and face to face sessions)	Face to face	Blended (COMBINATION of online and face to face sessions)	No
Yes	Male	22-23	Year 3	Blended (COMBINATION of online and face to face sessions)	Blended (COMBINATION of online and face to face sessions)	Blended (COMBINATION of online and face to face sessions)	Blended (COMBINATION of online and face to face sessions)	Blended (COMBINATION of online and face to face sessions)	Blended (COMBINATION of online and face to face sessions)	Blended (COMBINATION of online and face to face sessions)	Blended (COMBINATION of online and face to face sessions)	Blended (COMBINATION of online and face to face sessions)	Blended (COMBINATION of online and face to face sessions)	Blended (COMBINATION of online and face to face sessions)	Blended (COMBINATION of online and face to face sessions)	Blended (COMBINATION of online and face to face sessions)	Blended (COMBINATION of online and face to face sessions)	Blended (COMBINATION of online and face to face sessions)	No
Yes	Female	22-23	Year 4	Face to face	Face to face	Face to face	Face to face	Face to face	Face to face	Face to face	Face to face	Face to face	Face to face	Face to face	Face to face	Face to face	Face to face	Face to face	Yes	Face to face	Face to face	Face to face	Face to face	Face to face	Face to face
Yes	Male	20-21	Year 3	Blended (COMBINATION of online and face to face sessions)	Blended (COMBINATION of online and face to face sessions)	Blended (COMBINATION of online and face to face sessions)	Blended (COMBINATION of online and face to face sessions)	Blended (COMBINATION of online and face to face sessions)	Blended (COMBINATION of online and face to face sessions)	Blended (COMBINATION of online and face to face sessions)	Blended (COMBINATION of online and face to face sessions)	Blended (COMBINATION of online and face to face sessions)	Blended (COMBINATION of online and face to face sessions)	Blended (COMBINATION of online and face to face sessions)	Blended (COMBINATION of online and face to face sessions)	Blended (COMBINATION of online and face to face sessions)	Blended (COMBINATION of online and face to face sessions)	Blended (COMBINATION of online and face to face sessions)	No
Yes	Female	20-21	Year 3	Blended (COMBINATION of online and face to face sessions)	Blended (COMBINATION of online and face to face sessions)	Blended (COMBINATION of online and face to face sessions)	Blended (COMBINATION of online and face to face sessions)	Blended (COMBINATION of online and face to face sessions)	Blended (COMBINATION of online and face to face sessions)	Blended (COMBINATION of online and face to face sessions)	Blended (COMBINATION of online and face to face sessions)	Blended (COMBINATION of online and face to face sessions)	Blended (COMBINATION of online and face to face sessions)	Blended (COMBINATION of online and face to face sessions)	Blended (COMBINATION of online and face to face sessions)	Blended (COMBINATION of online and face to face sessions)	Blended (COMBINATION of online and face to face sessions)	Blended (COMBINATION of online and face to face sessions)	No
Yes	Female	20-21	Year 3	Face to face	Face to face	Face to face	Face to face	Face to face	Face to face	Face to face	Face to face	Blended (COMBINATION of online and face to face sessions)	Blended (COMBINATION of online and face to face sessions)	Blended (COMBINATION of online and face to face sessions)	Face to face	Online	Face to face	Blended (COMBINATION of online and face to face sessions)	No
Yes	Female	22-23	Year 4	Face to face	Face to face	Online	Online	Online	Face to face	Online	Online	Online	Online	Online	Online	Online	Face to face	Online	Yes	Online	Face to face	Online	Online	Face to face	Face to face
Yes	Male	20-21	Year 3	Face to face	Face to face	Face to face	Face to face	Face to face	Face to face	Face to face	Face to face	Face to face	Face to face	Face to face	Face to face	Face to face	Face to face	Face to face	No
Yes	Female	22-23	Year 4	Face to face	Blended (COMBINATION of online and face to face sessions)	Face to face	Face to face	Face to face	Face to face	Face to face	Blended (COMBINATION of online and face to face sessions)	Face to face	Face to face	Face to face	Face to face	Face to face	Blended (COMBINATION of online and face to face sessions)	Face to face	Yes	Online	Face to face	Face to face	Face to face	Face to face	Face to face
Yes	Male	22-23	Year 4	Face to face	Face to face	Blended (COMBINATION of online and face to face sessions)	Online	Online	Online	Online	Online	Online	Online	Online	Online	Online	Online	Online	Yes	Online	Online	Online	Online	Online	Online
Yes	Female	22-23	Year 3	Online	Online	Blended (COMBINATION of online and face to face sessions)	Online	Online	Blended (COMBINATION of online and face to face sessions)	Blended (COMBINATION of online and face to face sessions)	Online	Online	Blended (COMBINATION of online and face to face sessions)	Blended (COMBINATION of online and face to face sessions)	Blended (COMBINATION of online and face to face sessions)	Blended (COMBINATION of online and face to face sessions)	Blended (COMBINATION of online and face to face sessions)	Blended (COMBINATION of online and face to face sessions)	No
Yes	Female	20-21	Year 3	Blended (COMBINATION of online and face to face sessions)	Blended (COMBINATION of online and face to face sessions)	Blended (COMBINATION of online and face to face sessions)	Blended (COMBINATION of online and face to face sessions)	Blended (COMBINATION of online and face to face sessions)	Blended (COMBINATION of online and face to face sessions)	Online	Online	Online	Online	Online	Online	Online	Online	Online	No
Yes	Female	20-21	Year 3	Face to face	Face to face	Online	Online	Blended (COMBINATION of online and face to face sessions)	Face to face	Blended (COMBINATION of online and face to face sessions)	Blended (COMBINATION of online and face to face sessions)	Face to face	Online	Online	Face to face	Blended (COMBINATION of online and face to face sessions)	Face to face	Blended (COMBINATION of online and face to face sessions)	No
Yes	Male	24-26	Year 4	Online	Face to face	Online	Online	Face to face	Face to face	Online	Online	Face to face	Face to face	Face to face	Online	Face to face	Online	Face to face	Yes	Online	Online	Online	Online	Online	Face to face
Yes	Female	20-21	Year 3	Blended (COMBINATION of online and face to face sessions)	Face to face	Face to face	Face to face	Face to face	Face to face	Face to face	Online	Online	Blended (COMBINATION of online and face to face sessions)	Online	Online	Blended (COMBINATION of online and face to face sessions)	Online	Online	No
Yes	Female	20-21	Year 3	Blended (COMBINATION of online and face to face sessions)	Blended (COMBINATION of online and face to face sessions)	Blended (COMBINATION of online and face to face sessions)	Blended (COMBINATION of online and face to face sessions)	Blended (COMBINATION of online and face to face sessions)	Blended (COMBINATION of online and face to face sessions)	Online	Online	Blended (COMBINATION of online and face to face sessions)	Blended (COMBINATION of online and face to face sessions)	Online	Blended (COMBINATION of online and face to face sessions)	Blended (COMBINATION of online and face to face sessions)	Online	Online	No
Yes	Female	20-21	Year 3	Blended (COMBINATION of online and face to face sessions)	Blended (COMBINATION of online and face to face sessions)	Blended (COMBINATION of online and face to face sessions)	Blended (COMBINATION of online and face to face sessions)	Blended (COMBINATION of online and face to face sessions)	Blended (COMBINATION of online and face to face sessions)	Blended (COMBINATION of online and face to face sessions)	Blended (COMBINATION of online and face to face sessions)	Blended (COMBINATION of online and face to face sessions)	Blended (COMBINATION of online and face to face sessions)	Blended (COMBINATION of online and face to face sessions)	Blended (COMBINATION of online and face to face sessions)	Blended (COMBINATION of online and face to face sessions)	Blended (COMBINATION of online and face to face sessions)	Blended (COMBINATION of online and face to face sessions)	No
Yes	Female	22-23	Year 4	Face to face	Face to face	Face to face	Face to face	Face to face	Face to face	Blended (COMBINATION of online and face to face sessions)	Blended (COMBINATION of online and face to face sessions)	Face to face	Blended (COMBINATION of online and face to face sessions)	Blended (COMBINATION of online and face to face sessions)	Blended (COMBINATION of online and face to face sessions)	Blended (COMBINATION of online and face to face sessions)	Blended (COMBINATION of online and face to face sessions)	Blended (COMBINATION of online and face to face sessions)	Yes	Online	Online	Online	Face to face	Face to face	Face to face
Yes	Female	20-21	Year 3	Face to face	Face to face	Online	Online	Blended (COMBINATION of online and face to face sessions)	Face to face	Blended (COMBINATION of online and face to face sessions)	Blended (COMBINATION of online and face to face sessions)	Face to face	Online	Online	Face to face	Blended (COMBINATION of online and face to face sessions)	Face to face	Blended (COMBINATION of online and face to face sessions)	No
Yes	Female	22-23	Year 4	Face to face	Face to face	Face to face	Face to face	Face to face	Face to face	Face to face	Face to face	Face to face	Face to face	Face to face	Face to face	Face to face	Face to face	Face to face	Yes	Online	Face to face	Face to face	Online	Online	Online
Yes	Male	22-23	Year 4	Face to face	Face to face	Blended (COMBINATION of online and face to face sessions)	Online	Online	Online	Online	Online	Online	Online	Online	Online	Online	Online	Online	Yes	Online	Online	Online	Online	Online	Online
Yes	Female	20-21	Year 3	Face to face	Face to face	Online	Online	Blended (COMBINATION of online and face to face sessions)	Face to face	Blended (COMBINATION of online and face to face sessions)	Blended (COMBINATION of online and face to face sessions)	Face to face	Online	Online	Face to face	Blended (COMBINATION of online and face to face sessions)	Face to face	Blended (COMBINATION of online and face to face sessions)	No
Yes	Female	22-23	Year 4	Online	Online	Blended (COMBINATION of online and face to face sessions)	Blended (COMBINATION of online and face to face sessions)	Blended (COMBINATION of online and face to face sessions)	Blended (COMBINATION of online and face to face sessions)	Blended (COMBINATION of online and face to face sessions)	Online	Face to face	Blended (COMBINATION of online and face to face sessions)	Blended (COMBINATION of online and face to face sessions)	Face to face	Blended (COMBINATION of online and face to face sessions)	Blended (COMBINATION of online and face to face sessions)	Blended (COMBINATION of online and face to face sessions)	Yes	Online	Online	Blended (COMBINATION of online and face to face sessions)	Blended (COMBINATION of online and face to face sessions)	Blended (COMBINATION of online and face to face sessions)	Online
Yes	Female	22-23	Year 4	Blended (COMBINATION of online and face to face sessions)	Blended (COMBINATION of online and face to face sessions)	Blended (COMBINATION of online and face to face sessions)	Blended (COMBINATION of online and face to face sessions)	Blended (COMBINATION of online and face to face sessions)	Blended (COMBINATION of online and face to face sessions)	Blended (COMBINATION of online and face to face sessions)	Blended (COMBINATION of online and face to face sessions)	Blended (COMBINATION of online and face to face sessions)	Blended (COMBINATION of online and face to face sessions)	Blended (COMBINATION of online and face to face sessions)	Blended (COMBINATION of online and face to face sessions)	Blended (COMBINATION of online and face to face sessions)	Blended (COMBINATION of online and face to face sessions)	Blended (COMBINATION of online and face to face sessions)	Yes	Blended (COMBINATION of online and face to face sessions)	Blended (COMBINATION of online and face to face sessions)	Blended (COMBINATION of online and face to face sessions)	Blended (COMBINATION of online and face to face sessions)	Blended (COMBINATION of online and face to face sessions)	Blended (COMBINATION of online and face to face sessions)
Yes	Female	20-21	Year 4	Face to face	Face to face	Blended (COMBINATION of online and face to face sessions)	Face to face	Blended (COMBINATION of online and face to face sessions)	Face to face	Online	Blended (COMBINATION of online and face to face sessions)	Blended (COMBINATION of online and face to face sessions)	Face to face	Face to face	Face to face	Face to face	Face to face	Blended (COMBINATION of online and face to face sessions)	Yes	Face to face	Blended (COMBINATION of online and face to face sessions)	Blended (COMBINATION of online and face to face sessions)	Face to face	Face to face	Face to face
Yes	Female	20-21	Year 3	Blended (COMBINATION of online and face to face sessions)	Blended (COMBINATION of online and face to face sessions)	Blended (COMBINATION of online and face to face sessions)	Blended (COMBINATION of online and face to face sessions)	Blended (COMBINATION of online and face to face sessions)	Blended (COMBINATION of online and face to face sessions)	Blended (COMBINATION of online and face to face sessions)	Blended (COMBINATION of online and face to face sessions)	Blended (COMBINATION of online and face to face sessions)	Blended (COMBINATION of online and face to face sessions)	Blended (COMBINATION of online and face to face sessions)	Blended (COMBINATION of online and face to face sessions)	Blended (COMBINATION of online and face to face sessions)	Blended (COMBINATION of online and face to face sessions)	Blended (COMBINATION of online and face to face sessions)	No
Yes	Female	20-21	Year 3	Face to face	Face to face	Face to face	Face to face	Face to face	Face to face	Face to face	Face to face	Face to face	Face to face	Face to face	Face to face	Face to face	Face to face	Face to face	No
Yes	Female	20-21	Year 3	Blended (COMBINATION of online and face to face sessions)	Blended (COMBINATION of online and face to face sessions)	Blended (COMBINATION of online and face to face sessions)	Blended (COMBINATION of online and face to face sessions)	Blended (COMBINATION of online and face to face sessions)	Blended (COMBINATION of online and face to face sessions)	Blended (COMBINATION of online and face to face sessions)	Blended (COMBINATION of online and face to face sessions)	Blended (COMBINATION of online and face to face sessions)	Blended (COMBINATION of online and face to face sessions)	Face to face	Face to face	Face to face	Face to face	Face to face	No
Yes	Female	20-21	Year 3	Face to face	Face to face	Face to face	Face to face	Face to face	Face to face	Face to face	Face to face	Face to face	Face to face	Face to face	Face to face	Face to face	Face to face	Face to face	No
Yes	Female	20-21	Year 3	Blended (COMBINATION of online and face to face sessions)	Blended (COMBINATION of online and face to face sessions)	Blended (COMBINATION of online and face to face sessions)	Blended (COMBINATION of online and face to face sessions)	Blended (COMBINATION of online and face to face sessions)	Blended (COMBINATION of online and face to face sessions)	Blended (COMBINATION of online and face to face sessions)	Blended (COMBINATION of online and face to face sessions)	Blended (COMBINATION of online and face to face sessions)	Blended (COMBINATION of online and face to face sessions)	Blended (COMBINATION of online and face to face sessions)	Blended (COMBINATION of online and face to face sessions)	Blended (COMBINATION of online and face to face sessions)	Blended (COMBINATION of online and face to face sessions)	Blended (COMBINATION of online and face to face sessions)	No
Yes	Female	22-23	Year 4	Face to face	Face to face	Blended (COMBINATION of online and face to face sessions)	Face to face	Blended (COMBINATION of online and face to face sessions)	Face to face	Face to face	Blended (COMBINATION of online and face to face sessions)	Face to face	Face to face	Face to face	Blended (COMBINATION of online and face to face sessions)	Face to face	Face to face	Face to face	Yes	Blended (COMBINATION of online and face to face sessions)	Face to face	Blended (COMBINATION of online and face to face sessions)	Blended (COMBINATION of online and face to face sessions)	Blended (COMBINATION of online and face to face sessions)	Blended (COMBINATION of online and face to face sessions)
Yes	Male	20-21	Year 3	Face to face	Face to face	Face to face	Face to face	Face to face	Face to face	Blended (COMBINATION of online and face to face sessions)	Blended (COMBINATION of online and face to face sessions)	Blended (COMBINATION of online and face to face sessions)	Blended (COMBINATION of online and face to face sessions)	Blended (COMBINATION of online and face to face sessions)	Blended (COMBINATION of online and face to face sessions)	Blended (COMBINATION of online and face to face sessions)	Blended (COMBINATION of online and face to face sessions)	Blended (COMBINATION of online and face to face sessions)	No
Yes	Male	20-21	Year 3	Blended (COMBINATION of online and face to face sessions)	Blended (COMBINATION of online and face to face sessions)	Blended (COMBINATION of online and face to face sessions)	Blended (COMBINATION of online and face to face sessions)	Blended (COMBINATION of online and face to face sessions)	Blended (COMBINATION of online and face to face sessions)	Blended (COMBINATION of online and face to face sessions)	Blended (COMBINATION of online and face to face sessions)	Blended (COMBINATION of online and face to face sessions)	Blended (COMBINATION of online and face to face sessions)	Blended (COMBINATION of online and face to face sessions)	Blended (COMBINATION of online and face to face sessions)	Blended (COMBINATION of online and face to face sessions)	Blended (COMBINATION of online and face to face sessions)	Blended (COMBINATION of online and face to face sessions)	No
Yes	Female	20-21	Year 3	Face to face	Face to face	Online	Online	Online	Online	Online	Online	Online	Online	Online	Online	Online	Online	Online	No
Yes	Male	20-21	Year 3	Face to face	Face to face	Face to face	Face to face	Face to face	Face to face	Blended (COMBINATION of online and face to face sessions)	Blended (COMBINATION of online and face to face sessions)	Blended (COMBINATION of online and face to face sessions)	Blended (COMBINATION of online and face to face sessions)	Blended (COMBINATION of online and face to face sessions)	Blended (COMBINATION of online and face to face sessions)	Blended (COMBINATION of online and face to face sessions)	Blended (COMBINATION of online and face to face sessions)	Blended (COMBINATION of online and face to face sessions)	No
Yes	Female	20-21	Year 3	Online	Online	Online	Online	Online	Online	Online	Online	Online	Online	Online	Online	Online	Online	Online	No
Yes	Female	20-21	Year 3	Face to face	Face to face	Face to face	Face to face	Face to face	Face to face	Face to face	Face to face	Face to face	Face to face	Face to face	Face to face	Face to face	Face to face	Face to face	No
Yes	Female	20-21	Year 3	Blended (COMBINATION of online and face to face sessions)	Blended (COMBINATION of online and face to face sessions)	Blended (COMBINATION of online and face to face sessions)	Blended (COMBINATION of online and face to face sessions)	Blended (COMBINATION of online and face to face sessions)	Blended (COMBINATION of online and face to face sessions)	Blended (COMBINATION of online and face to face sessions)	Blended (COMBINATION of online and face to face sessions)	Blended (COMBINATION of online and face to face sessions)	Blended (COMBINATION of online and face to face sessions)	Blended (COMBINATION of online and face to face sessions)	Blended (COMBINATION of online and face to face sessions)	Blended (COMBINATION of online and face to face sessions)	Blended (COMBINATION of online and face to face sessions)	Blended (COMBINATION of online and face to face sessions)	No
Yes	Female	20-21	Year 3	Blended (COMBINATION of online and face to face sessions)	Blended (COMBINATION of online and face to face sessions)	Face to face	Blended (COMBINATION of online and face to face sessions)	Face to face	Blended (COMBINATION of online and face to face sessions)	Face to face	Blended (COMBINATION of online and face to face sessions)	Face to face	Blended (COMBINATION of online and face to face sessions)	Blended (COMBINATION of online and face to face sessions)	Blended (COMBINATION of online and face to face sessions)	Blended (COMBINATION of online and face to face sessions)	Blended (COMBINATION of online and face to face sessions)	Face to face	No
Yes	Male	20-21	Year 4	Face to face	Face to face	Face to face	Face to face	Blended (COMBINATION of online and face to face sessions)	Face to face	Face to face	Blended (COMBINATION of online and face to face sessions)	Face to face	Face to face	Face to face	Face to face	Face to face	Face to face	Face to face	Yes	Face to face	Blended (COMBINATION of online and face to face sessions)	Face to face	Face to face	Face to face	Face to face
Yes	Female	22-23	Year 4	Blended (COMBINATION of online and face to face sessions)	Blended (COMBINATION of online and face to face sessions)	Blended (COMBINATION of online and face to face sessions)	Blended (COMBINATION of online and face to face sessions)	Blended (COMBINATION of online and face to face sessions)	Blended (COMBINATION of online and face to face sessions)	Blended (COMBINATION of online and face to face sessions)	Blended (COMBINATION of online and face to face sessions)	Blended (COMBINATION of online and face to face sessions)	Blended (COMBINATION of online and face to face sessions)	Blended (COMBINATION of online and face to face sessions)	Blended (COMBINATION of online and face to face sessions)	Blended (COMBINATION of online and face to face sessions)	Blended (COMBINATION of online and face to face sessions)	Blended (COMBINATION of online and face to face sessions)	Yes	Blended (COMBINATION of online and face to face sessions)	Blended (COMBINATION of online and face to face sessions)	Blended (COMBINATION of online and face to face sessions)	Blended (COMBINATION of online and face to face sessions)	Blended (COMBINATION of online and face to face sessions)	Blended (COMBINATION of online and face to face sessions)
Yes	Female	20-21	Year 3	Face to face	Face to face	Face to face	Face to face	Face to face	Face to face	Face to face	Face to face	Face to face	Face to face	Face to face	Face to face	Face to face	Face to face	Face to face	No
Yes	Female	20-21	Year 4	Blended (COMBINATION of online and face to face sessions)	Blended (COMBINATION of online and face to face sessions)	Blended (COMBINATION of online and face to face sessions)	Blended (COMBINATION of online and face to face sessions)	Blended (COMBINATION of online and face to face sessions)	Blended (COMBINATION of online and face to face sessions)	Face to face	Face to face	Online	Online	Online	Face to face	Face to face	Online	Online	Yes	Blended (COMBINATION of online and face to face sessions)	Blended (COMBINATION of online and face to face sessions)	Face to face	Blended (COMBINATION of online and face to face sessions)	Face to face	Blended (COMBINATION of online and face to face sessions)
Yes	Female	22-23	Year 4	Blended (COMBINATION of online and face to face sessions)	Blended (COMBINATION of online and face to face sessions)	Blended (COMBINATION of online and face to face sessions)	Blended (COMBINATION of online and face to face sessions)	Blended (COMBINATION of online and face to face sessions)	Blended (COMBINATION of online and face to face sessions)	Blended (COMBINATION of online and face to face sessions)	Blended (COMBINATION of online and face to face sessions)	Blended (COMBINATION of online and face to face sessions)	Blended (COMBINATION of online and face to face sessions)	Blended (COMBINATION of online and face to face sessions)	Blended (COMBINATION of online and face to face sessions)	Blended (COMBINATION of online and face to face sessions)	Blended (COMBINATION of online and face to face sessions)	Blended (COMBINATION of online and face to face sessions)	Yes	Blended (COMBINATION of online and face to face sessions)	Blended (COMBINATION of online and face to face sessions)	Blended (COMBINATION of online and face to face sessions)	Blended (COMBINATION of online and face to face sessions)	Blended (COMBINATION of online and face to face sessions)	Blended (COMBINATION of online and face to face sessions)
Yes	Male	20-21	Year 3	Face to face	Face to face	Face to face	Face to face	Face to face	Face to face	Face to face	Face to face	Face to face	Face to face	Face to face	Face to face	Face to face	Face to face	Face to face	No
Yes	Male	20-21	Year 4	Face to face	Face to face	Blended (COMBINATION of online and face to face sessions)	Blended (COMBINATION of online and face to face sessions)	Blended (COMBINATION of online and face to face sessions)	Online	Blended (COMBINATION of online and face to face sessions)	Online	Blended (COMBINATION of online and face to face sessions)	Blended (COMBINATION of online and face to face sessions)	Blended (COMBINATION of online and face to face sessions)	Blended (COMBINATION of online and face to face sessions)	Blended (COMBINATION of online and face to face sessions)	Blended (COMBINATION of online and face to face sessions)	Online	Yes	Blended (COMBINATION of online and face to face sessions)	Online	Blended (COMBINATION of online and face to face sessions)	Online	Blended (COMBINATION of online and face to face sessions)	Online
Yes	Female	22-23	Year 4	Blended (COMBINATION of online and face to face sessions)	Blended (COMBINATION of online and face to face sessions)	Blended (COMBINATION of online and face to face sessions)	Blended (COMBINATION of online and face to face sessions)	Blended (COMBINATION of online and face to face sessions)	Blended (COMBINATION of online and face to face sessions)	Blended (COMBINATION of online and face to face sessions)	Blended (COMBINATION of online and face to face sessions)	Blended (COMBINATION of online and face to face sessions)	Blended (COMBINATION of online and face to face sessions)	Blended (COMBINATION of online and face to face sessions)	Blended (COMBINATION of online and face to face sessions)	Blended (COMBINATION of online and face to face sessions)	Blended (COMBINATION of online and face to face sessions)	Blended (COMBINATION of online and face to face sessions)	Yes	Blended (COMBINATION of online and face to face sessions)	Blended (COMBINATION of online and face to face sessions)	Blended (COMBINATION of online and face to face sessions)	Blended (COMBINATION of online and face to face sessions)	Blended (COMBINATION of online and face to face sessions)	Blended (COMBINATION of online and face to face sessions)
Yes	Female	22-23	Year 4	Face to face	Face to face	Blended (COMBINATION of online and face to face sessions)	Blended (COMBINATION of online and face to face sessions)	Blended (COMBINATION of online and face to face sessions)	Blended (COMBINATION of online and face to face sessions)	Online	Online	Online	Online	Online	Online	Online	Online	Online	Yes	Online	Online	Online	Online	Online	Online
Yes	Female	22-23	Year 4	Online	Online	Online	Online	Online	Online	Online	Online	Online	Online	Online	Online	Online	Online	Online	Yes	Online	Online	Online	Online	Online	Online
Yes	Male	22-23	Year 4	Online	Online	Online	Online	Online	Online	Blended (COMBINATION of online and face to face sessions)	Blended (COMBINATION of online and face to face sessions)	Online	Online	Online	Online	Online	Online	Online	Yes	Online	Online	Online	Online	Online	Online
Yes	Male	22-23	Year 4	Face to face	Face to face	Face to face	Face to face	Face to face	Face to face	Face to face	Face to face	Face to face	Face to face	Face to face	Face to face	Face to face	Face to face	Face to face	Yes	Face to face	Face to face	Face to face	Face to face	Face to face	Face to face
Yes	Male	24-26	Year 4	Face to face	Blended (COMBINATION of online and face to face sessions)	Face to face	Blended (COMBINATION of online and face to face sessions)	Blended (COMBINATION of online and face to face sessions)	Face to face	Face to face	Blended (COMBINATION of online and face to face sessions)	Blended (COMBINATION of online and face to face sessions)	Blended (COMBINATION of online and face to face sessions)	Blended (COMBINATION of online and face to face sessions)	Blended (COMBINATION of online and face to face sessions)	Blended (COMBINATION of online and face to face sessions)	Blended (COMBINATION of online and face to face sessions)	Blended (COMBINATION of online and face to face sessions)	Yes	Blended (COMBINATION of online and face to face sessions)	Face to face	Blended (COMBINATION of online and face to face sessions)	Blended (COMBINATION of online and face to face sessions)	Blended (COMBINATION of online and face to face sessions)	Blended (COMBINATION of online and face to face sessions)
Yes	Male	20-21	Year 4	Online	Online	Face to face	Face to face	Face to face	Online	Face to face	Face to face	Face to face	Online	Face to face	Face to face	Face to face	Face to face	Face to face	Yes	Online	Online	Online	Face to face	Face to face	Face to face
No
Yes	Female	22-23	Year 4	Online	Online	Online	Online	Online	Online	Online	Online	Online	Online	Online	Online	Online	Online	Online	Yes	Online	Online	Online	Online	Online	Online
Yes	Female	20-21	Year 4	Face to face	Face to face	Blended (COMBINATION of online and face to face sessions)	Blended (COMBINATION of online and face to face sessions)	Blended (COMBINATION of online and face to face sessions)	Face to face	Blended (COMBINATION of online and face to face sessions)	Blended (COMBINATION of online and face to face sessions)	Face to face	Face to face	Face to face	Blended (COMBINATION of online and face to face sessions)	Face to face	Blended (COMBINATION of online and face to face sessions)	Face to face	Yes	Blended (COMBINATION of online and face to face sessions)	Blended (COMBINATION of online and face to face sessions)	Blended (COMBINATION of online and face to face sessions)	Blended (COMBINATION of online and face to face sessions)	Blended (COMBINATION of online and face to face sessions)	Blended (COMBINATION of online and face to face sessions)
Yes	Female	22-23	Year 4	Blended (COMBINATION of online and face to face sessions)	Blended (COMBINATION of online and face to face sessions)	Face to face	Blended (COMBINATION of online and face to face sessions)	Blended (COMBINATION of online and face to face sessions)	Blended (COMBINATION of online and face to face sessions)	Blended (COMBINATION of online and face to face sessions)	Blended (COMBINATION of online and face to face sessions)	Blended (COMBINATION of online and face to face sessions)	Blended (COMBINATION of online and face to face sessions)	Blended (COMBINATION of online and face to face sessions)	Blended (COMBINATION of online and face to face sessions)	Blended (COMBINATION of online and face to face sessions)	Blended (COMBINATION of online and face to face sessions)	Blended (COMBINATION of online and face to face sessions)	Yes	Blended (COMBINATION of online and face to face sessions)	Blended (COMBINATION of online and face to face sessions)	Blended (COMBINATION of online and face to face sessions)	Blended (COMBINATION of online and face to face sessions)	Blended (COMBINATION of online and face to face sessions)	Blended (COMBINATION of online and face to face sessions)
Yes	Female	22-23	Year 4	Blended (COMBINATION of online and face to face sessions)	Blended (COMBINATION of online and face to face sessions)	Face to face	Blended (COMBINATION of online and face to face sessions)	Blended (COMBINATION of online and face to face sessions)	Blended (COMBINATION of online and face to face sessions)	Blended (COMBINATION of online and face to face sessions)	Blended (COMBINATION of online and face to face sessions)	Blended (COMBINATION of online and face to face sessions)	Blended (COMBINATION of online and face to face sessions)	Blended (COMBINATION of online and face to face sessions)	Blended (COMBINATION of online and face to face sessions)	Blended (COMBINATION of online and face to face sessions)	Blended (COMBINATION of online and face to face sessions)	Blended (COMBINATION of online and face to face sessions)	Yes	Blended (COMBINATION of online and face to face sessions)	Blended (COMBINATION of online and face to face sessions)	Blended (COMBINATION of online and face to face sessions)	Blended (COMBINATION of online and face to face sessions)	Blended (COMBINATION of online and face to face sessions)	Blended (COMBINATION of online and face to face sessions)
Yes	Female	20-21	Year 3	Blended (COMBINATION of online and face to face sessions)	Blended (COMBINATION of online and face to face sessions)	Blended (COMBINATION of online and face to face sessions)	Blended (COMBINATION of online and face to face sessions)	Blended (COMBINATION of online and face to face sessions)	Blended (COMBINATION of online and face to face sessions)	Blended (COMBINATION of online and face to face sessions)	Blended (COMBINATION of online and face to face sessions)	Blended (COMBINATION of online and face to face sessions)	Blended (COMBINATION of online and face to face sessions)	Blended (COMBINATION of online and face to face sessions)	Blended (COMBINATION of online and face to face sessions)	Blended (COMBINATION of online and face to face sessions)	Blended (COMBINATION of online and face to face sessions)	Blended (COMBINATION of online and face to face sessions)	No
Yes	Male	20-21	Year 4	Blended (COMBINATION of online and face to face sessions)	Blended (COMBINATION of online and face to face sessions)	Blended (COMBINATION of online and face to face sessions)	Blended (COMBINATION of online and face to face sessions)	Blended (COMBINATION of online and face to face sessions)	Blended (COMBINATION of online and face to face sessions)	Blended (COMBINATION of online and face to face sessions)	Blended (COMBINATION of online and face to face sessions)	Blended (COMBINATION of online and face to face sessions)	Blended (COMBINATION of online and face to face sessions)	Blended (COMBINATION of online and face to face sessions)	Blended (COMBINATION of online and face to face sessions)	Blended (COMBINATION of online and face to face sessions)	Blended (COMBINATION of online and face to face sessions)	Blended (COMBINATION of online and face to face sessions)	Yes	Blended (COMBINATION of online and face to face sessions)	Blended (COMBINATION of online and face to face sessions)	Blended (COMBINATION of online and face to face sessions)	Blended (COMBINATION of online and face to face sessions)	Blended (COMBINATION of online and face to face sessions)	Blended (COMBINATION of online and face to face sessions)
Yes	Female	20-21	Year 3	Face to face	Face to face	Face to face	Face to face	Face to face	Face to face	Face to face	Face to face	Face to face	Face to face	Face to face	Face to face	Face to face	Face to face	Face to face	No
Yes	Female	20-21	Year 3	Face to face	Face to face	Face to face	Face to face	Face to face	Face to face	Face to face	Face to face	Face to face	Face to face	Face to face	Face to face	Face to face	Face to face	Face to face	No
Yes	Female	20-21	Year 3	Blended (COMBINATION of online and face to face sessions)	Blended (COMBINATION of online and face to face sessions)	Blended (COMBINATION of online and face to face sessions)	Blended (COMBINATION of online and face to face sessions)	Blended (COMBINATION of online and face to face sessions)	Blended (COMBINATION of online and face to face sessions)	Face to face	Face to face	Face to face	Face to face	Face to face	Face to face	Face to face	Face to face	Face to face	No
Yes	Female	22-23	Year 3	Face to face	Face to face	Face to face	Face to face	Face to face	Face to face	Face to face	Face to face	Online	Face to face	Online	Face to face	Face to face	Face to face	Face to face	No
Yes	Female	20-21	Year 3	Blended (COMBINATION of online and face to face sessions)	Blended (COMBINATION of online and face to face sessions)	Blended (COMBINATION of online and face to face sessions)	Blended (COMBINATION of online and face to face sessions)	Blended (COMBINATION of online and face to face sessions)	Blended (COMBINATION of online and face to face sessions)	Face to face	Face to face	Face to face	Face to face	Face to face	Face to face	Face to face	Face to face	Face to face	No
Yes	Female	20-21	Year 4	Face to face	Face to face	Face to face	Face to face	Face to face	Face to face	Face to face	Face to face	Face to face	Face to face	Face to face	Face to face	Face to face	Face to face	Face to face	Yes	Face to face	Face to face	Face to face	Face to face	Face to face	Face to face
Yes	Female	22-23	Year 4	Blended (COMBINATION of online and face to face sessions)	Blended (COMBINATION of online and face to face sessions)	Blended (COMBINATION of online and face to face sessions)	Blended (COMBINATION of online and face to face sessions)	Blended (COMBINATION of online and face to face sessions)	Blended (COMBINATION of online and face to face sessions)	Blended (COMBINATION of online and face to face sessions)	Blended (COMBINATION of online and face to face sessions)	Blended (COMBINATION of online and face to face sessions)	Blended (COMBINATION of online and face to face sessions)	Blended (COMBINATION of online and face to face sessions)	Blended (COMBINATION of online and face to face sessions)	Blended (COMBINATION of online and face to face sessions)	Blended (COMBINATION of online and face to face sessions)	Blended (COMBINATION of online and face to face sessions)	Yes	Blended (COMBINATION of online and face to face sessions)	Blended (COMBINATION of online and face to face sessions)	Blended (COMBINATION of online and face to face sessions)	Blended (COMBINATION of online and face to face sessions)	Blended (COMBINATION of online and face to face sessions)	Blended (COMBINATION of online and face to face sessions)
Yes	Female	22-23	Year 4	Face to face	Face to face	Blended (COMBINATION of online and face to face sessions)	Online	Blended (COMBINATION of online and face to face sessions)	Face to face	Face to face	Online	Blended (COMBINATION of online and face to face sessions)	Blended (COMBINATION of online and face to face sessions)	Face to face	Face to face	Online	Face to face	Blended (COMBINATION of online and face to face sessions)	No
Yes	Female	22-23	Year 4	Blended (COMBINATION of online and face to face sessions)	Blended (COMBINATION of online and face to face sessions)	Blended (COMBINATION of online and face to face sessions)	Blended (COMBINATION of online and face to face sessions)	Blended (COMBINATION of online and face to face sessions)	Blended (COMBINATION of online and face to face sessions)	Blended (COMBINATION of online and face to face sessions)	Blended (COMBINATION of online and face to face sessions)	Blended (COMBINATION of online and face to face sessions)	Blended (COMBINATION of online and face to face sessions)	Blended (COMBINATION of online and face to face sessions)	Blended (COMBINATION of online and face to face sessions)	Blended (COMBINATION of online and face to face sessions)	Blended (COMBINATION of online and face to face sessions)	Blended (COMBINATION of online and face to face sessions)	Yes	Blended (COMBINATION of online and face to face sessions)	Blended (COMBINATION of online and face to face sessions)	Blended (COMBINATION of online and face to face sessions)	Blended (COMBINATION of online and face to face sessions)	Blended (COMBINATION of online and face to face sessions)	Blended (COMBINATION of online and face to face sessions)
Yes	Female	22-23	Year 3	Blended (COMBINATION of online and face to face sessions)	Online	Online	Blended (COMBINATION of online and face to face sessions)	Blended (COMBINATION of online and face to face sessions)	Online	Online	Blended (COMBINATION of online and face to face sessions)	Blended (COMBINATION of online and face to face sessions)	Blended (COMBINATION of online and face to face sessions)	Blended (COMBINATION of online and face to face sessions)	Blended (COMBINATION of online and face to face sessions)	Blended (COMBINATION of online and face to face sessions)	Blended (COMBINATION of online and face to face sessions)	Blended (COMBINATION of online and face to face sessions)	No
Yes	Female	24-26	Year 4	Blended (COMBINATION of online and face to face sessions)	Online	Blended (COMBINATION of online and face to face sessions)	Online	Online	Blended (COMBINATION of online and face to face sessions)	Online	Online	Online	Online	Online	Online	Online	Online	Online	Yes	Online	Online	Online	Online	Blended (COMBINATION of online and face to face sessions)	Online
Yes	Female	24-26	Year 4	Blended (COMBINATION of online and face to face sessions)	Blended (COMBINATION of online and face to face sessions)	Blended (COMBINATION of online and face to face sessions)	Blended (COMBINATION of online and face to face sessions)	Blended (COMBINATION of online and face to face sessions)	Blended (COMBINATION of online and face to face sessions)	Blended (COMBINATION of online and face to face sessions)	Blended (COMBINATION of online and face to face sessions)	Blended (COMBINATION of online and face to face sessions)	Blended (COMBINATION of online and face to face sessions)	Blended (COMBINATION of online and face to face sessions)	Blended (COMBINATION of online and face to face sessions)	Blended (COMBINATION of online and face to face sessions)	Blended (COMBINATION of online and face to face sessions)	Blended (COMBINATION of online and face to face sessions)	Yes	Blended (COMBINATION of online and face to face sessions)	Blended (COMBINATION of online and face to face sessions)	Blended (COMBINATION of online and face to face sessions)	Blended (COMBINATION of online and face to face sessions)	Blended (COMBINATION of online and face to face sessions)	Blended (COMBINATION of online and face to face sessions)
Yes	Female	20-21	Year 4	Blended (COMBINATION of online and face to face sessions)	Blended (COMBINATION of online and face to face sessions)	Blended (COMBINATION of online and face to face sessions)	Blended (COMBINATION of online and face to face sessions)	Blended (COMBINATION of online and face to face sessions)	Blended (COMBINATION of online and face to face sessions)	Blended (COMBINATION of online and face to face sessions)	Blended (COMBINATION of online and face to face sessions)	Blended (COMBINATION of online and face to face sessions)	Blended (COMBINATION of online and face to face sessions)	Blended (COMBINATION of online and face to face sessions)	Blended (COMBINATION of online and face to face sessions)	Blended (COMBINATION of online and face to face sessions)	Blended (COMBINATION of online and face to face sessions)	Blended (COMBINATION of online and face to face sessions)	Yes	Blended (COMBINATION of online and face to face sessions)	Blended (COMBINATION of online and face to face sessions)	Blended (COMBINATION of online and face to face sessions)	Blended (COMBINATION of online and face to face sessions)	Blended (COMBINATION of online and face to face sessions)	Blended (COMBINATION of online and face to face sessions)
Yes	Female	20-21	Year 3	Face to face	Face to face	Face to face	Face to face	Face to face	Face to face	Blended (COMBINATION of online and face to face sessions)	Blended (COMBINATION of online and face to face sessions)	Blended (COMBINATION of online and face to face sessions)	Blended (COMBINATION of online and face to face sessions)	Blended (COMBINATION of online and face to face sessions)	Blended (COMBINATION of online and face to face sessions)	Blended (COMBINATION of online and face to face sessions)	Online	Online	No
Yes	Female	20-21	Year 4	Blended (COMBINATION of online and face to face sessions)	Blended (COMBINATION of online and face to face sessions)	Blended (COMBINATION of online and face to face sessions)	Blended (COMBINATION of online and face to face sessions)	Blended (COMBINATION of online and face to face sessions)	Blended (COMBINATION of online and face to face sessions)	Blended (COMBINATION of online and face to face sessions)	Blended (COMBINATION of online and face to face sessions)	Blended (COMBINATION of online and face to face sessions)	Blended (COMBINATION of online and face to face sessions)	Blended (COMBINATION of online and face to face sessions)	Blended (COMBINATION of online and face to face sessions)	Blended (COMBINATION of online and face to face sessions)	Blended (COMBINATION of online and face to face sessions)	Blended (COMBINATION of online and face to face sessions)	Yes	Blended (COMBINATION of online and face to face sessions)	Blended (COMBINATION of online and face to face sessions)	Online	Face to face	Face to face	Blended (COMBINATION of online and face to face sessions)
Yes	Female	22-23	Year 3	Face to face	Face to face	Face to face	Face to face	Face to face	Face to face	Face to face	Face to face	Face to face	Face to face	Face to face	Face to face	Face to face	Face to face	Face to face	No
Yes	Female	20-21	Year 3	Online	Face to face	Face to face	Face to face	Face to face	Face to face	Online	Online	Online	Online	Online	Online	Blended (COMBINATION of online and face to face sessions)	Face to face	Face to face	Yes	Online	Face to face	Face to face	Face to face	Face to face	Face to face
Yes	Male	22-23	Year 4	Face to face	Blended (COMBINATION of online and face to face sessions)	Face to face	Blended (COMBINATION of online and face to face sessions)	Face to face	Blended (COMBINATION of online and face to face sessions)	Face to face	Online	Face to face	Face to face	Face to face	Blended (COMBINATION of online and face to face sessions)	Face to face	Face to face	Online	Yes	Blended (COMBINATION of online and face to face sessions)	Face to face	Face to face	Blended (COMBINATION of online and face to face sessions)	Face to face	Face to face
Yes	Female	20-21	Year 3	Online	Face to face	Face to face	Face to face	Face to face	Face to face	Online	Online	Online	Online	Online	Online	Blended (COMBINATION of online and face to face sessions)	Face to face	Face to face	Yes	Online	Face to face	Face to face	Face to face	Face to face	Face to face
Yes	Female	20-21	Year 3	Online	Face to face	Face to face	Face to face	Face to face	Face to face	Online	Online	Online	Online	Online	Online	Blended (COMBINATION of online and face to face sessions)	Face to face	Face to face	Yes	Online	Face to face	Face to face	Face to face	Face to face	Face to face
Yes	Male	22-23	Year 4	Face to face	Face to face	Face to face	Face to face	Face to face	Face to face	Face to face	Online	Online	Online	Online	Online	Online	Online	Online	Yes	Online	Online	Online	Online	Online	Online
Yes	Female	22-23	Year 3	Face to face	Face to face	Face to face	Face to face	Face to face	Face to face	Face to face	Face to face	Face to face	Face to face	Face to face	Face to face	Face to face	Face to face	Face to face	No
Yes	Female	22-23	Year 3	Online	Online	Online	Online	Online	Online	Online	Online	Online	Online	Online	Online	Online	Online	Online	No
Yes	Female	22-23	Year 4	Face to face	Online	Blended (COMBINATION of online and face to face sessions)	Blended (COMBINATION of online and face to face sessions)	Face to face	Online	Face to face	Online	Blended (COMBINATION of online and face to face sessions)	Face to face	Blended (COMBINATION of online and face to face sessions)	Blended (COMBINATION of online and face to face sessions)	Face to face	Online	Online	Yes	Online	Online	Blended (COMBINATION of online and face to face sessions)	Face to face	Blended (COMBINATION of online and face to face sessions)	Blended (COMBINATION of online and face to face sessions)
Yes	Male	24-26	Year 4	Online	Online	Online	Online	Online	Online	Online	Online	Online	Online	Online	Online	Online	Online	Online	Yes	Online	Online	Online	Online	Online	Online
Yes	Female	22-23	Year 4	Face to face	Face to face	Blended (COMBINATION of online and face to face sessions)	Online	Blended (COMBINATION of online and face to face sessions)	Face to face	Face to face	Online	Blended (COMBINATION of online and face to face sessions)	Blended (COMBINATION of online and face to face sessions)	Face to face	Face to face	Online	Face to face	Blended (COMBINATION of online and face to face sessions)	No
Yes	Female	20-21	Year 4	Blended (COMBINATION of online and face to face sessions)	Blended (COMBINATION of online and face to face sessions)	Blended (COMBINATION of online and face to face sessions)	Blended (COMBINATION of online and face to face sessions)	Blended (COMBINATION of online and face to face sessions)	Blended (COMBINATION of online and face to face sessions)	Blended (COMBINATION of online and face to face sessions)	Blended (COMBINATION of online and face to face sessions)	Blended (COMBINATION of online and face to face sessions)	Blended (COMBINATION of online and face to face sessions)	Blended (COMBINATION of online and face to face sessions)	Blended (COMBINATION of online and face to face sessions)	Blended (COMBINATION of online and face to face sessions)	Blended (COMBINATION of online and face to face sessions)	Blended (COMBINATION of online and face to face sessions)	Yes	Blended (COMBINATION of online and face to face sessions)	Blended (COMBINATION of online and face to face sessions)	Blended (COMBINATION of online and face to face sessions)	Blended (COMBINATION of online and face to face sessions)	Blended (COMBINATION of online and face to face sessions)	Blended (COMBINATION of online and face to face sessions)
Yes	Male	20-21	Year 3	Face to face	Face to face	Face to face	Face to face	Face to face	Face to face	Face to face	Face to face	Face to face	Face to face	Face to face	Face to face	Face to face	Face to face	Face to face	No
Yes	Male	24-26	Year 4	Online	Online	Online	Online	Online	Online	Online	Online	Online	Online	Online	Online	Online	Online	Online	Yes	Online	Online	Online	Online	Online	Online
Yes	Female	20-21	Year 3	Online	Online	Online	Online	Online	Online	Online	Online	Online	Online	Online	Online	Online	Online	Online	No
Yes	Female	20-21	Year 4	Blended (COMBINATION of online and face to face sessions)	Blended (COMBINATION of online and face to face sessions)	Blended (COMBINATION of online and face to face sessions)	Blended (COMBINATION of online and face to face sessions)	Blended (COMBINATION of online and face to face sessions)	Blended (COMBINATION of online and face to face sessions)	Blended (COMBINATION of online and face to face sessions)	Blended (COMBINATION of online and face to face sessions)	Blended (COMBINATION of online and face to face sessions)	Blended (COMBINATION of online and face to face sessions)	Blended (COMBINATION of online and face to face sessions)	Blended (COMBINATION of online and face to face sessions)	Blended (COMBINATION of online and face to face sessions)	Blended (COMBINATION of online and face to face sessions)	Blended (COMBINATION of online and face to face sessions)	Yes	Blended (COMBINATION of online and face to face sessions)	Blended (COMBINATION of online and face to face sessions)	Online	Face to face	Face to face	Blended (COMBINATION of online and face to face sessions)
Yes	Female	20-21	Year 3	Blended (COMBINATION of online and face to face sessions)	Blended (COMBINATION of online and face to face sessions)	Blended (COMBINATION of online and face to face sessions)	Blended (COMBINATION of online and face to face sessions)	Blended (COMBINATION of online and face to face sessions)	Blended (COMBINATION of online and face to face sessions)	Blended (COMBINATION of online and face to face sessions)	Blended (COMBINATION of online and face to face sessions)	Blended (COMBINATION of online and face to face sessions)	Blended (COMBINATION of online and face to face sessions)	Blended (COMBINATION of online and face to face sessions)	Blended (COMBINATION of online and face to face sessions)	Blended (COMBINATION of online and face to face sessions)	Blended (COMBINATION of online and face to face sessions)	Blended (COMBINATION of online and face to face sessions)	No
Yes	Female	22-23	Year 4	Face to face	Online	Blended (COMBINATION of online and face to face sessions)	Blended (COMBINATION of online and face to face sessions)	Face to face	Online	Face to face	Online	Blended (COMBINATION of online and face to face sessions)	Face to face	Blended (COMBINATION of online and face to face sessions)	Blended (COMBINATION of online and face to face sessions)	Face to face	Online	Online	Yes	Online	Online	Blended (COMBINATION of online and face to face sessions)	Face to face	Blended (COMBINATION of online and face to face sessions)	Blended (COMBINATION of online and face to face sessions)
Yes	Female	22-23	Year 4	Face to face	Blended (COMBINATION of online and face to face sessions)	Face to face	Face to face	Face to face	Face to face	Face to face	Face to face	Face to face	Face to face	Face to face	Face to face	Face to face	Face to face	Face to face	Yes	Face to face	Face to face	Face to face	Face to face	Face to face	Face to face
Yes	Female	22-23	Year 4	Blended (COMBINATION of online and face to face sessions)	Blended (COMBINATION of online and face to face sessions)	Blended (COMBINATION of online and face to face sessions)	Blended (COMBINATION of online and face to face sessions)	Blended (COMBINATION of online and face to face sessions)	Blended (COMBINATION of online and face to face sessions)	Blended (COMBINATION of online and face to face sessions)	Blended (COMBINATION of online and face to face sessions)	Blended (COMBINATION of online and face to face sessions)	Blended (COMBINATION of online and face to face sessions)	Blended (COMBINATION of online and face to face sessions)	Blended (COMBINATION of online and face to face sessions)	Blended (COMBINATION of online and face to face sessions)	Blended (COMBINATION of online and face to face sessions)	Blended (COMBINATION of online and face to face sessions)	Yes	Blended (COMBINATION of online and face to face sessions)	Blended (COMBINATION of online and face to face sessions)	Blended (COMBINATION of online and face to face sessions)	Blended (COMBINATION of online and face to face sessions)	Blended (COMBINATION of online and face to face sessions)	Blended (COMBINATION of online and face to face sessions)
No
Yes	Male	22-23	Year 3	Blended (COMBINATION of online and face to face sessions)	Blended (COMBINATION of online and face to face sessions)	Blended (COMBINATION of online and face to face sessions)	Face to face	Face to face	Face to face	Blended (COMBINATION of online and face to face sessions)	Blended (COMBINATION of online and face to face sessions)	Blended (COMBINATION of online and face to face sessions)	Face to face	Face to face	Face to face	Blended (COMBINATION of online and face to face sessions)	Blended (COMBINATION of online and face to face sessions)	Blended (COMBINATION of online and face to face sessions)	No
No
Yes	Female	20-21	Year 3	Blended (COMBINATION of online and face to face sessions)	Blended (COMBINATION of online and face to face sessions)	Blended (COMBINATION of online and face to face sessions)	Blended (COMBINATION of online and face to face sessions)	Blended (COMBINATION of online and face to face sessions)	Blended (COMBINATION of online and face to face sessions)	Blended (COMBINATION of online and face to face sessions)	Blended (COMBINATION of online and face to face sessions)	Blended (COMBINATION of online and face to face sessions)	Blended (COMBINATION of online and face to face sessions)	Blended (COMBINATION of online and face to face sessions)	Blended (COMBINATION of online and face to face sessions)	Blended (COMBINATION of online and face to face sessions)	Blended (COMBINATION of online and face to face sessions)	Blended (COMBINATION of online and face to face sessions)	No
Yes	Female	20-21	Year 3	Blended (COMBINATION of online and face to face sessions)	Online	Online	Blended (COMBINATION of online and face to face sessions)	Blended (COMBINATION of online and face to face sessions)	Blended (COMBINATION of online and face to face sessions)	Online	Online	Blended (COMBINATION of online and face to face sessions)	Online	Online	Blended (COMBINATION of online and face to face sessions)	Blended (COMBINATION of online and face to face sessions)	Online	Online	No
Yes	Male	20-21	Year 4	Face to face	Online	Face to face	Online	Blended (COMBINATION of online and face to face sessions)	Blended (COMBINATION of online and face to face sessions)	Online	Online	Blended (COMBINATION of online and face to face sessions)	Online	Online	Blended (COMBINATION of online and face to face sessions)	Blended (COMBINATION of online and face to face sessions)	Blended (COMBINATION of online and face to face sessions)	Online	Yes	Online	Blended (COMBINATION of online and face to face sessions)	Blended (COMBINATION of online and face to face sessions)	Online	Face to face	Blended (COMBINATION of online and face to face sessions)
Yes	Female	22-23	Year 4	Face to face	Blended (COMBINATION of online and face to face sessions)	Face to face	Face to face	Face to face	Face to face	Face to face	Face to face	Face to face	Face to face	Face to face	Face to face	Face to face	Face to face	Face to face	Yes	Face to face	Face to face	Face to face	Face to face	Face to face	Face to face
Yes	Female	24-26	Year 4	Online	Online	Online	Online	Online	Online	Online	Online	Online	Online	Online	Online	Online	Online	Online	Yes	Online	Online	Online	Online	Online	Online
Yes	Female	20-21	Year 4	Face to face	Blended (COMBINATION of online and face to face sessions)	Face to face	Blended (COMBINATION of online and face to face sessions)	Face to face	Blended (COMBINATION of online and face to face sessions)	Online	Blended (COMBINATION of online and face to face sessions)	Face to face	Face to face	Face to face	Online	Blended (COMBINATION of online and face to face sessions)	Blended (COMBINATION of online and face to face sessions)	Face to face	Yes	Blended (COMBINATION of online and face to face sessions)	Online	Face to face	Face to face	Blended (COMBINATION of online and face to face sessions)	Online
Yes	Female	20-21	Year 3	Blended (COMBINATION of online and face to face sessions)	Blended (COMBINATION of online and face to face sessions)	Online	Online	Online	Online	Online	Online	Online	Online	Online	Online	Online	Online	Online	No
Yes	Male	20-21	Year 4	Blended (COMBINATION of online and face to face sessions)	Blended (COMBINATION of online and face to face sessions)	Blended (COMBINATION of online and face to face sessions)	Blended (COMBINATION of online and face to face sessions)	Blended (COMBINATION of online and face to face sessions)	Blended (COMBINATION of online and face to face sessions)	Blended (COMBINATION of online and face to face sessions)	Blended (COMBINATION of online and face to face sessions)	Blended (COMBINATION of online and face to face sessions)	Blended (COMBINATION of online and face to face sessions)	Blended (COMBINATION of online and face to face sessions)	Blended (COMBINATION of online and face to face sessions)	Blended (COMBINATION of online and face to face sessions)	Blended (COMBINATION of online and face to face sessions)	Blended (COMBINATION of online and face to face sessions)	Yes	Blended (COMBINATION of online and face to face sessions)	Blended (COMBINATION of online and face to face sessions)	Blended (COMBINATION of online and face to face sessions)	Blended (COMBINATION of online and face to face sessions)	Blended (COMBINATION of online and face to face sessions)	Blended (COMBINATION of online and face to face sessions)
Yes	Female	20-21	Year 3	Face to face	Face to face	Blended (COMBINATION of online and face to face sessions)	Blended (COMBINATION of online and face to face sessions)	Blended (COMBINATION of online and face to face sessions)	Online	Blended (COMBINATION of online and face to face sessions)	Blended (COMBINATION of online and face to face sessions)	Blended (COMBINATION of online and face to face sessions)	Blended (COMBINATION of online and face to face sessions)	Blended (COMBINATION of online and face to face sessions)	Blended (COMBINATION of online and face to face sessions)	Blended (COMBINATION of online and face to face sessions)	Blended (COMBINATION of online and face to face sessions)	Blended (COMBINATION of online and face to face sessions)	No
Yes	Male	20-21	Year 3	Face to face	Face to face	Face to face	Face to face	Face to face	Face to face	Face to face	Face to face	Face to face	Face to face	Face to face	Face to face	Face to face	Face to face	Face to face	No
Yes	Female	24-26	Year 4	Blended (COMBINATION of online and face to face sessions)	Blended (COMBINATION of online and face to face sessions)	Online	Blended (COMBINATION of online and face to face sessions)	Blended (COMBINATION of online and face to face sessions)	Online	Online	Online	Online	Blended (COMBINATION of online and face to face sessions)	Face to face	Face to face	Face to face	Blended (COMBINATION of online and face to face sessions)	Blended (COMBINATION of online and face to face sessions)	Yes	Blended (COMBINATION of online and face to face sessions)	Blended (COMBINATION of online and face to face sessions)	Blended (COMBINATION of online and face to face sessions)	Blended (COMBINATION of online and face to face sessions)	Blended (COMBINATION of online and face to face sessions)	Blended (COMBINATION of online and face to face sessions)
Yes	Female	22-23	Year 4	Blended (COMBINATION of online and face to face sessions)	Face to face	Face to face	Face to face	Blended (COMBINATION of online and face to face sessions)	Online	Blended (COMBINATION of online and face to face sessions)	Online	Online	Online	Blended (COMBINATION of online and face to face sessions)	Online	Blended (COMBINATION of online and face to face sessions)	Blended (COMBINATION of online and face to face sessions)	Online	Yes	Face to face	Online	Blended (COMBINATION of online and face to face sessions)	Online	Blended (COMBINATION of online and face to face sessions)	Online
Yes	Female	20-21	Year 3	Face to face	Online	Online	Online	Online	Face to face	Face to face	Face to face	Face to face	Face to face	Face to face	Face to face	Face to face	Face to face	Face to face	No
Yes	Female	20-21	Year 3	Online	Online	Online	Online	Online	Online	Online	Online	Online	Online	Online	Online	Online	Online	Online	No
Yes	Male	20-21	Year 3	Face to face	Blended (COMBINATION of online and face to face sessions)	Blended (COMBINATION of online and face to face sessions)	Blended (COMBINATION of online and face to face sessions)	Blended (COMBINATION of online and face to face sessions)	Blended (COMBINATION of online and face to face sessions)	Blended (COMBINATION of online and face to face sessions)	Blended (COMBINATION of online and face to face sessions)	Blended (COMBINATION of online and face to face sessions)	Blended (COMBINATION of online and face to face sessions)	Blended (COMBINATION of online and face to face sessions)	Blended (COMBINATION of online and face to face sessions)	Blended (COMBINATION of online and face to face sessions)	Blended (COMBINATION of online and face to face sessions)	Blended (COMBINATION of online and face to face sessions)	No
Yes	Female	20-21	Year 3	Face to face	Face to face	Face to face	Face to face	Face to face	Face to face	Face to face	Face to face	Face to face	Face to face	Face to face	Face to face	Face to face	Face to face	Face to face	No
Yes	Male	22-23	Year 4	Face to face	Face to face	Face to face	Face to face	Face to face	Face to face	Face to face	Face to face	Face to face	Face to face	Face to face	Face to face	Face to face	Face to face	Face to face	Yes	Face to face	Face to face	Face to face	Blended (COMBINATION of online and face to face sessions)	Face to face	Face to face
Yes	Female	22-23	Year 4	Face to face	Face to face	Face to face	Blended (COMBINATION of online and face to face sessions)	Face to face	Face to face	Face to face	Online	Face to face	Face to face	Face to face	Face to face	Face to face	Face to face	Face to face	Yes	Face to face	Blended (COMBINATION of online and face to face sessions)	Face to face	Face to face	Blended (COMBINATION of online and face to face sessions)	Online
Yes	Male	20-21	Year 4	Face to face	Face to face	Face to face	Face to face	Face to face	Face to face	Face to face	Face to face	Face to face	Face to face	Face to face	Face to face	Face to face	Face to face	Face to face	No
Yes	Female	20-21	Year 3	Blended (COMBINATION of online and face to face sessions)	Blended (COMBINATION of online and face to face sessions)	Blended (COMBINATION of online and face to face sessions)	Blended (COMBINATION of online and face to face sessions)	Blended (COMBINATION of online and face to face sessions)	Face to face	Blended (COMBINATION of online and face to face sessions)	Blended (COMBINATION of online and face to face sessions)	Blended (COMBINATION of online and face to face sessions)	Blended (COMBINATION of online and face to face sessions)	Blended (COMBINATION of online and face to face sessions)	Blended (COMBINATION of online and face to face sessions)	Blended (COMBINATION of online and face to face sessions)	Blended (COMBINATION of online and face to face sessions)	Blended (COMBINATION of online and face to face sessions)	No
Yes	Female	22-23	Year 4	Face to face	Online	Face to face	Face to face	Online	Face to face	Face to face	Online	Face to face	Online	Online	Face to face	Face to face	Online	Face to face	Yes	Online	Face to face	Face to face	Face to face	Face to face	Face to face
Yes	Male	22-23	Year 4	Online	Online	Online	Face to face	Face to face	Face to face	Blended (COMBINATION of online and face to face sessions)	Blended (COMBINATION of online and face to face sessions)	Blended (COMBINATION of online and face to face sessions)	Online	Online	Online	Blended (COMBINATION of online and face to face sessions)	Online	Online	Yes	Online	Online	Online	Online	Online	Online
Yes	Female	22-23	Year 3	Online	Online	Online	Online	Online	Online	Online	Online	Online	Online	Online	Online	Online	Online	Online	Yes	Online	Online	Online	Face to face	Online	Online
Yes	Female	20-21	Year 3	Blended (COMBINATION of online and face to face sessions)	Blended (COMBINATION of online and face to face sessions)	Blended (COMBINATION of online and face to face sessions)	Blended (COMBINATION of online and face to face sessions)	Blended (COMBINATION of online and face to face sessions)	Face to face	Blended (COMBINATION of online and face to face sessions)	Blended (COMBINATION of online and face to face sessions)	Blended (COMBINATION of online and face to face sessions)	Blended (COMBINATION of online and face to face sessions)	Blended (COMBINATION of online and face to face sessions)	Blended (COMBINATION of online and face to face sessions)	Blended (COMBINATION of online and face to face sessions)	Blended (COMBINATION of online and face to face sessions)	Blended (COMBINATION of online and face to face sessions)	No
Yes	Female	22-23	Year 4	Face to face	Online	Face to face	Face to face	Online	Face to face	Face to face	Online	Face to face	Online	Online	Face to face	Face to face	Online	Face to face	Yes	Online	Face to face	Face to face	Face to face	Face to face	Face to face
Yes	Female	22-23	Year 4	Blended (COMBINATION of online and face to face sessions)	Blended (COMBINATION of online and face to face sessions)	Blended (COMBINATION of online and face to face sessions)	Blended (COMBINATION of online and face to face sessions)	Blended (COMBINATION of online and face to face sessions)	Blended (COMBINATION of online and face to face sessions)	Blended (COMBINATION of online and face to face sessions)	Blended (COMBINATION of online and face to face sessions)	Blended (COMBINATION of online and face to face sessions)	Blended (COMBINATION of online and face to face sessions)	Blended (COMBINATION of online and face to face sessions)	Blended (COMBINATION of online and face to face sessions)	Blended (COMBINATION of online and face to face sessions)	Blended (COMBINATION of online and face to face sessions)	Blended (COMBINATION of online and face to face sessions)	Yes	Blended (COMBINATION of online and face to face sessions)	Blended (COMBINATION of online and face to face sessions)	Blended (COMBINATION of online and face to face sessions)	Blended (COMBINATION of online and face to face sessions)	Blended (COMBINATION of online and face to face sessions)	Blended (COMBINATION of online and face to face sessions)
Yes	Female	22-23	Year 4	Blended (COMBINATION of online and face to face sessions)	Blended (COMBINATION of online and face to face sessions)	Blended (COMBINATION of online and face to face sessions)	Blended (COMBINATION of online and face to face sessions)	Blended (COMBINATION of online and face to face sessions)	Blended (COMBINATION of online and face to face sessions)	Blended (COMBINATION of online and face to face sessions)	Blended (COMBINATION of online and face to face sessions)	Blended (COMBINATION of online and face to face sessions)	Blended (COMBINATION of online and face to face sessions)	Blended (COMBINATION of online and face to face sessions)	Blended (COMBINATION of online and face to face sessions)	Blended (COMBINATION of online and face to face sessions)	Blended (COMBINATION of online and face to face sessions)	Blended (COMBINATION of online and face to face sessions)	Yes	Blended (COMBINATION of online and face to face sessions)	Blended (COMBINATION of online and face to face sessions)	Blended (COMBINATION of online and face to face sessions)	Blended (COMBINATION of online and face to face sessions)	Blended (COMBINATION of online and face to face sessions)	Blended (COMBINATION of online and face to face sessions)
Yes	Male	20-21	Year 3	Face to face	Face to face	Face to face	Face to face	Face to face	Face to face	Face to face	Face to face	Face to face	Face to face	Face to face	Face to face	Face to face	Face to face	Face to face	No
Yes	Male	20-21	Year 3	Blended (COMBINATION of online and face to face sessions)	Blended (COMBINATION of online and face to face sessions)	Blended (COMBINATION of online and face to face sessions)	Face to face	Blended (COMBINATION of online and face to face sessions)	Blended (COMBINATION of online and face to face sessions)	Face to face	Online	Blended (COMBINATION of online and face to face sessions)	Blended (COMBINATION of online and face to face sessions)	Blended (COMBINATION of online and face to face sessions)	Blended (COMBINATION of online and face to face sessions)	Blended (COMBINATION of online and face to face sessions)	Online	Online	No
Yes	Male	20-21	Year 3	Blended (COMBINATION of online and face to face sessions)	Blended (COMBINATION of online and face to face sessions)	Blended (COMBINATION of online and face to face sessions)	Blended (COMBINATION of online and face to face sessions)	Blended (COMBINATION of online and face to face sessions)	Blended (COMBINATION of online and face to face sessions)	Blended (COMBINATION of online and face to face sessions)	Online	Blended (COMBINATION of online and face to face sessions)	Blended (COMBINATION of online and face to face sessions)	Blended (COMBINATION of online and face to face sessions)	Blended (COMBINATION of online and face to face sessions)	Blended (COMBINATION of online and face to face sessions)	Blended (COMBINATION of online and face to face sessions)	Online	No
Yes	Male	20-21	Year 3	Blended (COMBINATION of online and face to face sessions)	Blended (COMBINATION of online and face to face sessions)	Blended (COMBINATION of online and face to face sessions)	Blended (COMBINATION of online and face to face sessions)	Blended (COMBINATION of online and face to face sessions)	Blended (COMBINATION of online and face to face sessions)	Blended (COMBINATION of online and face to face sessions)	Online	Blended (COMBINATION of online and face to face sessions)	Blended (COMBINATION of online and face to face sessions)	Blended (COMBINATION of online and face to face sessions)	Blended (COMBINATION of online and face to face sessions)	Blended (COMBINATION of online and face to face sessions)	Online	Online	No
Yes	Female	22-23	Year 3	Online	Online	Online	Online	Online	Online	Online	Online	Online	Online	Online	Online	Online	Online	Online	Yes	Online	Online	Online	Face to face	Online	Online
Yes	Female	20-21	Year 3	Online	Online	Face to face	Face to face	Face to face	Face to face	Face to face	Online	Online	Face to face	Face to face	Face to face	Face to face	Face to face	Online	No
Yes	Male	20-21	Year 3	Blended (COMBINATION of online and face to face sessions)	Blended (COMBINATION of online and face to face sessions)	Blended (COMBINATION of online and face to face sessions)	Blended (COMBINATION of online and face to face sessions)	Blended (COMBINATION of online and face to face sessions)	Blended (COMBINATION of online and face to face sessions)	Blended (COMBINATION of online and face to face sessions)	Online	Blended (COMBINATION of online and face to face sessions)	Blended (COMBINATION of online and face to face sessions)	Blended (COMBINATION of online and face to face sessions)	Blended (COMBINATION of online and face to face sessions)	Blended (COMBINATION of online and face to face sessions)	Online	Online	No
Yes	Female	20-21	Year 3	Online	Online	Face to face	Face to face	Face to face	Face to face	Face to face	Online	Online	Face to face	Face to face	Face to face	Face to face	Face to face	Online	No
Yes	Female	20-21	Year 3	Blended (COMBINATION of online and face to face sessions)	Online	Online	Online	Blended (COMBINATION of online and face to face sessions)	Face to face	Blended (COMBINATION of online and face to face sessions)	Online	Online	Blended (COMBINATION of online and face to face sessions)	Blended (COMBINATION of online and face to face sessions)	Blended (COMBINATION of online and face to face sessions)	Blended (COMBINATION of online and face to face sessions)	Online	Blended (COMBINATION of online and face to face sessions)	No
Yes	Male	22-23	Year 3	Online	Online	Online	Online	Online	Online	Online	Online	Online	Online	Online	Online	Online	Online	Online	No
Yes	Male	20-21	Year 3	Blended (COMBINATION of online and face to face sessions)	Online	Blended (COMBINATION of online and face to face sessions)	Blended (COMBINATION of online and face to face sessions)	Blended (COMBINATION of online and face to face sessions)	Blended (COMBINATION of online and face to face sessions)	Blended (COMBINATION of online and face to face sessions)	Online	Blended (COMBINATION of online and face to face sessions)	Blended (COMBINATION of online and face to face sessions)	Blended (COMBINATION of online and face to face sessions)	Blended (COMBINATION of online and face to face sessions)	Blended (COMBINATION of online and face to face sessions)	Online	Online	No
Yes	Male	20-21	Year 3	Blended (COMBINATION of online and face to face sessions)	Online	Blended (COMBINATION of online and face to face sessions)	Blended (COMBINATION of online and face to face sessions)	Blended (COMBINATION of online and face to face sessions)	Blended (COMBINATION of online and face to face sessions)	Blended (COMBINATION of online and face to face sessions)	Online	Blended (COMBINATION of online and face to face sessions)	Blended (COMBINATION of online and face to face sessions)	Blended (COMBINATION of online and face to face sessions)	Blended (COMBINATION of online and face to face sessions)	Blended (COMBINATION of online and face to face sessions)	Online	Online	No
Yes	Male	20-21	Year 3	Blended (COMBINATION of online and face to face sessions)	Blended (COMBINATION of online and face to face sessions)	Blended (COMBINATION of online and face to face sessions)	Blended (COMBINATION of online and face to face sessions)	Blended (COMBINATION of online and face to face sessions)	Blended (COMBINATION of online and face to face sessions)	Blended (COMBINATION of online and face to face sessions)	Online	Blended (COMBINATION of online and face to face sessions)	Blended (COMBINATION of online and face to face sessions)	Blended (COMBINATION of online and face to face sessions)	Blended (COMBINATION of online and face to face sessions)	Blended (COMBINATION of online and face to face sessions)	Blended (COMBINATION of online and face to face sessions)	Online	No
Yes	Female	20-21	Year 3	Online	Online	Face to face	Face to face	Face to face	Face to face	Face to face	Online	Online	Face to face	Face to face	Face to face	Face to face	Face to face	Online	No
Yes	Female	20-21	Year 3	Blended (COMBINATION of online and face to face sessions)	Blended (COMBINATION of online and face to face sessions)	Online	Online	Online	Online	Online	Online	Online	Online	Online	Online	Online	Online	Online	No
Yes	Female	22-23	Year 4	Blended (COMBINATION of online and face to face sessions)	Blended (COMBINATION of online and face to face sessions)	Blended (COMBINATION of online and face to face sessions)	Blended (COMBINATION of online and face to face sessions)	Blended (COMBINATION of online and face to face sessions)	Blended (COMBINATION of online and face to face sessions)	Blended (COMBINATION of online and face to face sessions)	Blended (COMBINATION of online and face to face sessions)	Blended (COMBINATION of online and face to face sessions)	Blended (COMBINATION of online and face to face sessions)	Blended (COMBINATION of online and face to face sessions)	Blended (COMBINATION of online and face to face sessions)	Blended (COMBINATION of online and face to face sessions)	Blended (COMBINATION of online and face to face sessions)	Blended (COMBINATION of online and face to face sessions)	Yes	Blended (COMBINATION of online and face to face sessions)	Blended (COMBINATION of online and face to face sessions)	Blended (COMBINATION of online and face to face sessions)	Blended (COMBINATION of online and face to face sessions)	Blended (COMBINATION of online and face to face sessions)	Blended (COMBINATION of online and face to face sessions)
